# Supplementary material for: Photoswitchable Molecular Units with Tunable Nonlinear Optical Activity: A Theoretical Investigation
Source: Molecules. 2023 Jul 26;28(15):5646. doi: 10.3390/molecules28155646 (PMC10419997; doi:10.3390/molecules28155646)
Supplement: Supplementary file 1 [file molecules-28-05646-s001.zip]

Archive with 1 entries (1 files):
- molecules-2515041-supplementary.pdf
